# Supplementary material for: Comprehensive Draft Genome Analyses of Three Rockfishes (Scorpaeniformes, Sebastiscus) via Genome Survey Sequencing
Source: Curr Issues Mol Biol. 2021 Nov 18;43(3):2048–58. doi: 10.3390/cimb43030141 (PMC8929126; doi:10.3390/cimb43030141)
Supplement: Supplementary file 1 [file cimb-43-00141-s001.zip]

Archive with 1 entries (1 files):
- cimb-1411902-supplementary.pdf
